# Supplementary material for: Anatomical observation and transcriptome analysis of branch-twisted mutations in Chinese jujube
Source: BMC Genomics. 2023 Aug 29;24:500. doi: 10.1186/s12864-023-09572-2 (PMC10466873; doi:10.1186/s12864-023-09572-2)
Supplement: Supplementary file 3 — Supplementary Material 3 [file 12864_2023_9572_MOESM3_ESM.xlsx]

## Sheet: S1
Table. S1 Comprehensive evaluation of the transcriptome data and sequence alignment
Sample name	Raw reads number	Clean reads number	Clean date	Total mapped rate	Q20 rate	Q30 rate	GC content
A1	54785044	53294094	7.99G	84.99	96.81	91.75	44.07
A2	45207388	44401464	6.66G	86.12	96.6	91.33	43.61
A3	49137450	48063096	7.21G	85.74	96.82	91.82	43.7
B1	52548592	51710878	7.76G	83.98	96.2	90.51	44.09
B2	43028982	41710466	6.26G	86.49	96.61	91.39	43.95
B3	42813102	41434110	6.22G	86.78	96.86	91.87	43.56
Note A.Common ‘Dongzao’ B.Twisted mutant

## Sheet: S2
Table. S2 Differential gene information
geneID	description	A1	A2	A3	B1	B2	B3
gene10415	sp|Q6DR10|TBL43_ARATH Protein trichome birefringence-like 43 OS=Arabidopsis thaliana GN=TBL43 PE=2 SV=1//5.44725e-116	23.0846	12.3045	8.29524	4.75252	2.63309	1.2169
gene10625	sp|Q9ZTA3|AOP1C_ARATH Probable 2-oxoglutarate-dependent dioxygenase AOP1 OS=Arabidopsis thaliana GN=AOP1 PE=2 SV=1//3.08809e-64	0.815615	1.44942	1.34835	7.7173	3.06445	10.5193
gene10840	sp|Q9SGA2|GDPD1_ARATH Glycerophosphodiester phosphodiesterase GDPD1, chloroplastic OS=Arabidopsis thaliana GN=GDPD1 PE=1 SV=1//3.78081e-158	0.0602627	0.0356975	0	0.0624879	0.981156	2.7677
gene11451	sp|P24465|C71A1_PERAE Cytochrome P450 71A1 OS=Persea americana GN=CYP71A1 PE=1 SV=2//1.65743e-152	0	0.0306501	0.0285127	1.0194	0.162005	0.944035
gene12109	sp|P52407|E13B_HEVBR Glucan endo-1,3-beta-glucosidase, basic vacuolar isoform OS=Hevea brasiliensis GN=HGN1 PE=1 SV=2//0	1.06466	0.252266	1.29071	28.7768	2.44454	1.42894
gene12165	sp|Q9LFW3|COBL4_ARATH COBRA-like protein 4 OS=Arabidopsis thaliana GN=COBL4 PE=2 SV=2//0	52.1056	17.2513	15.1791	11.5653	6.10245	3.18957
gene1272	sp|O65390|APA1_ARATH Aspartic proteinase A1 OS=Arabidopsis thaliana GN=APA1 PE=1 SV=1//0	38.8126	35.5976	42.2941	21.2322	20.0834	17.3116
gene131	sp|P37120|C75A2_SOLME Flavonoid 3&apos;,5&apos;-hydroxylase OS=Solanum melongena GN=CYP75A2 PE=2 SV=1//3.39472e-95	0.108895	0.0967585	0.120015	9.25913	0.340953	3.357
gene13760	sp|Q09117|BSPB_POPDE Bark storage protein B OS=Populus deltoides GN=BSP PE=1 SV=1//2.24312e-14	2.67804	0.566562	9.69779	0.396704	0.479143	0.120347
gene14003	-//-	0.388233	0.0353808	0.0987408	57.7221	0.037402	1.01459
gene1403	sp|Q39065|COPT1_ARATH Copper transporter 1 OS=Arabidopsis thaliana GN=COPT1 PE=2 SV=2//4.37355e-36	9.33945	1.98767	7.88935	11.1921	28.0863	56.5767
gene14546	sp|D4N501|DIOX2_PAPSO Probable 2-oxoglutarate/Fe(II)-dependent dioxygenase OS=Papaver somniferum GN=DIOX2 PE=2 SV=1//8.02393e-58	0.578896	0.403432	0.562949	17.4079	0.469127	3.17074
gene14586	sp|Q0WP01|PTR9_ARATH Protein NRT1/ PTR FAMILY 5.10 OS=Arabidopsis thaliana GN=NPF5.10 PE=2 SV=1//0	0.931246	0.693487	0.29324	0.055179	0.0666457	0.0334791
gene15063	sp|P0DKI6|Y1332_ARATH Probable receptor-like protein kinase At1g33260 OS=Arabidopsis thaliana GN=At1g33260 PE=2 SV=1//7.2771e-98	6.15577	3.71399	3.04668	1.32981	0.963693	0.609614
gene15352	sp|O24248|PRU1_PRUAV Major allergen Pru av 1 OS=Prunus avium GN=PRUA1 PE=1 SV=1//1.51759e-68	0.633411	1.09152	1.65003	23.4657	1.08176	7.02816
gene15355	sp|O24248|PRU1_PRUAV Major allergen Pru av 1 OS=Prunus avium GN=PRUA1 PE=1 SV=1//7.21889e-72	0.405624	0.160185	0.298029	16.2633	0.254003	3.31752
gene16300	-//-	0.300001	1.30321	2.75529	0.0518464	0.0626206	0.0629141
gene16453	sp|Q9LSE2|ICE1_ARATH Transcription factor ICE1 OS=Arabidopsis thaliana GN=SCRM PE=1 SV=1//4.14669e-104	1.12175	1.17562	1.21252	9.59613	3.29607	2.52436
gene17369	sp|P36907|CHIX_PEA Endochitinase OS=Pisum sativum PE=2 SV=1//4.89815e-158	0.443691	1.09909	1.51145	17.1901	3.48565	3.705
gene17442	sp|Q8S950|NACK1_TOBAC Kinesin-like protein NACK1 OS=Nicotiana tabacum GN=NACK1 PE=1 SV=1//2.90754e-37	23.3234	15.824	19.4943	10.9957	10.2146	5.88769
gene17763	sp|Q6RYA0|SABP2_TOBAC Salicylic acid-binding protein 2 OS=Nicotiana tabacum GN=SABP2 PE=1 SV=1//5.04188e-116	5.37999	3.31439	7.47099	0.520674	0.359357	0.180521
gene18312	sp|Q8LEE9|FLA12_ARATH Fasciclin-like arabinogalactan protein 12 OS=Arabidopsis thaliana GN=FLA12 PE=2 SV=2//8.91468e-49	407.664	148.719	114.489	11.5228	10.3607	0.517875
gene18313	sp|Q8LEE9|FLA12_ARATH Fasciclin-like arabinogalactan protein 12 OS=Arabidopsis thaliana GN=FLA12 PE=2 SV=2//3.34336e-56	43.5435	16.4835	10.554	1.29131	0.484032	0
gene19334	sp|Q6Q2C2|HYES_PIG Bifunctional epoxide hydrolase 2 OS=Sus scrofa GN=EPHX2 PE=2 SV=1//1.28076e-43	1.83842	3.33371	2.60504	0.739177	0.0939774	0.188836
gene19460	-//-	2.31163	2.73865	1.17585	0.368767	0.2227	0.0745813
gene20151	sp|P33154|PR1_ARATH Pathogenesis-related protein 1 OS=Arabidopsis thaliana GN=At2g14610 PE=1 SV=1//5.69581e-69	2.07782	0.321086	0.79652	97.7978	1.01829	7.16141
gene20152	sp|P33154|PR1_ARATH Pathogenesis-related protein 1 OS=Arabidopsis thaliana GN=At2g14610 PE=1 SV=1//5.65375e-68	0.351183	0	0.387044	16.1683	0.35186	2.82807
gene20582	sp|Q84TH6|DIR23_ARATH Dirigent protein 23 OS=Arabidopsis thaliana GN=DIR23 PE=2 SV=1//4.1033e-49	176.464	113.756	46.6962	4.98713	7.6728	0.360223
gene21328	-//-	38.7658	47.9369	52.7899	26.8861	22.2745	24.5492
gene22399	-//-	9.56978	4.3376	3.20027	0.183277	0.252987	0.158858
gene2242	-//-	0.275393	0.0407832	0.113818	27.9494	0.215565	0.736357
gene23197	sp|A0MFL4|LOR17_ARATH Protein LURP-one-related 17 OS=Arabidopsis thaliana GN=At5g41590 PE=2 SV=2//4.86631e-57	1.74346	4.05982	0.72884	0.124678	0.0752938	0
gene24287	-//-	0	0.769092	1.19243	0.0280476	0	0.034035
gene24654	sp|Q7PC85|AB38G_ARATH ABC transporter G family member 38 OS=Arabidopsis thaliana GN=ABCG38 PE=2 SV=1//0	1.59523	0.896676	0.526154	0.0845179	0.0437492	0.0146514
gene24928	sp|P83332|TLP1_PRUPE Thaumatin-like protein 1 OS=Prunus persica PE=2 SV=1//3.37678e-126	1.95021	1.52005	3.61996	31.5041	9.96266	5.94104
gene24930	sp|P83332|TLP1_PRUPE Thaumatin-like protein 1 OS=Prunus persica PE=2 SV=1//8.07765e-124	0	0	0	12.4678	0.0684489	1.3754
gene25004	sp|O82782|HIS3_ARATH 1-(5-phosphoribosyl)-5-[(5-phosphoribosylamino)methylideneamino] imidazole-4-carboxamide isomerase, chloroplastic OS=Arabidopsis thaliana GN=HISN3 PE=2 SV=1//2.12501e-153	0.52062	2.59934	9.59036	0.385603	0.465735	0.374335
gene25448	sp|Q9SF32|IQD1_ARATH Protein IQ-DOMAIN 1 OS=Arabidopsis thaliana GN=IQD1 PE=1 SV=1//3.78045e-16	62.617	43.4905	26.7961	15.6227	10.6327	4.61404
gene25515	-//-	56.4954	77.197	69.6917	16.9256	34.6378	17.0146
gene25768	sp|B8XCH5|QKY_ARATH Protein QUIRKY OS=Arabidopsis thaliana GN=QKY PE=2 SV=1//3.43529e-40	3.25807	4.52275	1.57776	0.1365	0.0824331	0.683261
gene26011	sp|Q8LEJ6|FLA11_ARATH Fasciclin-like arabinogalactan protein 11 OS=Arabidopsis thaliana GN=FLA11 PE=2 SV=2//1.27538e-47	108.215	69.262	38.3489	3.78596	6.3357	1.05167
gene26513	-//-	26.7857	35.8497	1.66471	1.72287	1.32421	1.26706
gene26723	sp|Q0WTY4|VPS2B_ARATH Vacuolar protein sorting-associated protein 2 homolog 2 OS=Arabidopsis thaliana GN=VPS2.2 PE=1 SV=2//1.32877e-111	9.69338	8.68305	7.40007	0.6374	0.296099	0.416482
gene26853	sp|Q9SHC8|VAP12_ARATH Vesicle-associated protein 1-2 OS=Arabidopsis thaliana GN=PVA12 PE=1 SV=1//2.81621e-73	2.89222	6.853	6.41093	14.0179	45.0135	16.6014
gene28186	-//-	13.1178	18.4324	18.9575	6.91061	3.7325	4.54724
gene28925	sp|P17614|ATPBM_NICPL ATP synthase subunit beta, mitochondrial OS=Nicotiana plumbaginifolia GN=ATPB PE=1 SV=1//0	70.0813	35.7631	33.0869	12.0748	8.69718	8.58934
gene29014	sp|P00302|STEL_TOXVR Stellacyanin OS=Toxicodendron vernicifluum PE=1 SV=1//1.59888e-21	8.85822	9.12147	6.47809	40.5184	16.7449	14.8441
gene29046	sp|Q2V3L3|Y4634_ARATH Uncharacterized zinc finger protein At4g06634 OS=Arabidopsis thaliana GN=At4g06634 PE=1 SV=1//2.5431e-150	2.17937	1.00858	1.65132	6.67361	62.735	1.28543
gene29198	sp|Q9Y6X3|SCC4_HUMAN MAU2 chromatid cohesion factor homolog OS=Homo sapiens GN=MAU2 PE=1 SV=2//1.86933e-09	0.162445	2.79058	2.1484	0.147388	0.0508619	0.204401
gene30202	sp|Q8GWQ6|Y6344_ARATH UPF0235 protein At5g63440 OS=Arabidopsis thaliana GN=At5g63440 PE=1 SV=1//1.26479e-17	5.94119	6.00997	8.00855	15.3067	17.9724	21.2194
gene30528	sp|Q9FVJ3|AGD12_ARATH ADP-ribosylation factor GTPase-activating protein AGD12 OS=Arabidopsis thaliana GN=AGD12 PE=1 SV=1//4.1258e-168	1.61439	2.51031	5.69913	0.470813	0.631836	0.349139
gene30559	sp|Q9Y805|CWC25_SCHPO Pre-mRNA-splicing factor cwf25 OS=Schizosaccharomyces pombe (strain 972 / ATCC 24843) GN=cwf25 PE=1 SV=1//1.09364e-11	0.0954634	0.188497	0.140282	1.94677	6.21708	0.240239
gene3128	sp|P27054|CHI4_PHAVU Endochitinase PR4 OS=Phaseolus vulgaris GN=CHI4 PE=2 SV=1//1.94963e-76	1.99067	0.930949	2.65583	45.9551	2.2307	4.94372
gene31848	sp|P92812|RM02_ORYSJ 60S ribosomal protein L2, mitochondrial OS=Oryza sativa subsp. japonica GN=RPL2 PE=2 SV=2//3.72165e-55	3.06725	2.79029	3.139	14.7667	28.8795	38.7325
gene32130	sp|Q8GYX8|DNJ10_ARATH Chaperone protein dnaJ 10 OS=Arabidopsis thaliana GN=ATJ10 PE=2 SV=2//1.25267e-28	0.400795	0.415479	0.220861	4.98713	6.46272	0.252156
gene32296	sp|O49841|RAC2A_ARATH Ras-related protein RABC2a OS=Arabidopsis thaliana GN=RABC2A PE=1 SV=1//3.23107e-97	0.231387	0.205598	0.191261	8.27761	2.02853	6.33249
gene32492	sp|P0C8Q5|PP336_ARATH Pentatricopeptide repeat-containing protein At4g22760 OS=Arabidopsis thaliana GN=PCMP-E6 PE=2 SV=1//0	1.13575	0	0.5141	0	0	0
gene32588	sp|Q570U6|EF4L4_ARATH Protein ELF4-LIKE 4 OS=Arabidopsis thaliana GN=EFL4 PE=2 SV=1//2.17747e-45	4.35581	16.5296	30.3037	0.494008	0.255715	0.0856379
gene32767	-//-	0.0674985	0.133279	0.0867895	1.88976	0.267696	0.835165
gene32851	sp|Q94A20|BI1L_ARATH BI1-like protein OS=Arabidopsis thaliana GN=At4g15470 PE=2 SV=1//4.48857e-112	0.0441821	11.725	1.5582	0.0916271	0.27667	0.0555934
gene3287	sp|P29602|CPC_CUCSA Cucumber peeling cupredoxin OS=Cucumis sativus PE=1 SV=3//6.0048e-27	0.260579	0.061743	0.22975	5.72825	0.652702	1.3771
gene33284	sp|Q8L3W1|VRN1_ARATH B3 domain-containing transcription factor VRN1 OS=Arabidopsis thaliana GN=VRN1 PE=1 SV=1//2.80795e-46	0.292754	0.390189	0.0403311	2.65619	1.97073	1.15115
gene33619	sp|O22938|PXC3_ARATH Leucine-rich repeat receptor-like tyrosine-protein kinase PXC3 OS=Arabidopsis thaliana GN=PXC3 PE=2 SV=1//2.815e-50	2.75092	0.489709	0	0.0295596	0	0
gene34222	-//-	1.64736	8.88349	5.69716	0.500677	0.391291	0.500341
gene34523	sp|P04635|LIP_STAHY Lipase OS=Staphylococcus hyicus GN=lip PE=1 SV=1//3.91038e-26	0.0577144	0.068376	0.0318039	2.33398	2.99971	0.508346
gene34613	sp|Q94A20|BI1L_ARATH BI1-like protein OS=Arabidopsis thaliana GN=At4g15470 PE=2 SV=1//4.33707e-112	0.708153	9.38597	9.0729	0.550726	0.776035	0.556909
gene3516	sp|P36627|BYR3_SCHPO Cellular nucleic acid-binding protein homolog OS=Schizosaccharomyces pombe (strain 972 / ATCC 24843) GN=byr3 PE=3 SV=1//4.8065e-11	0.580158	3.53038	2.79011	0.164068	0.396325	0.464546
gene3607	sp|Q7G192|ALDO2_ARATH Indole-3-acetaldehyde oxidase OS=Arabidopsis thaliana GN=AAO2 PE=1 SV=2//0	0.0118489	0.0140378	0	1.7201	0.0148397	0.551643
gene432	sp|Q9FJ47|SAG12_ARATH Senescence-specific cysteine protease SAG12 OS=Arabidopsis thaliana GN=SAG12 PE=1 SV=1//3.75239e-113	1.60439	0.316795	1.34722	6.4961	3.87518	12.2568
gene4522	-//-	61.9968	26.7364	13.4684	2.25178	1.81315	0.107156
gene4523	-//-	8.32058	4.73361	1.31652	0.128136	0.154764	0
gene4524	sp|Q8LEE9|FLA11_ARATH Fasciclin-like arabinogalactan protein 12 OS=Arabidopsis thaliana GN=FLA12 PE=2 SV=2//3.34336e-56	22.591	9.68511	4.02047	0.729189	0.330271	0
gene4525	-//-	112.299	46.6247	27.8284	4.18441	2.83985	0.0483587
gene4922	sp|Q8VYE4|PTR12_ARATH Protein NRT1/ PTR FAMILY 4.5 OS=Arabidopsis thaliana GN=NPF4.5 PE=2 SV=1//1.1027e-124	6.95292	6.65617	17.2	2.54459	0.970539	4.27956
gene4941	sp|P51204|YCF54_PORPU Uncharacterized protein ycf54 OS=Porphyra purpurea GN=ycf54 PE=3 SV=1//5.44372e-10	3.48277	5.61613	5.2245	33.6058	5.33115	44.5533
gene5415	sp|P29063|PR4B_TOBAC Pathogenesis-related protein PR-4B OS=Nicotiana tabacum PE=2 SV=1//9.76378e-66	16.5431	22.9751	21.3729	53.4319	45.4029	64.6389
gene5870	sp|Q7XKV4|BGL12_ORYSJ Beta-glucosidase 12 OS=Oryza sativa subsp. japonica GN=BGLU12 PE=2 SV=2//0	46.8853	36.9569	36.5636	28.0982	15.9626	15.4647
gene6285	sp|Q9LZR3|CSLA9_ARATH Glucomannan 4-beta-mannosyltransferase 9 OS=Arabidopsis thaliana GN=CSLA9 PE=2 SV=1//0	40.1142	17.0371	20.9235	4.79612	3.37035	2.22216
gene8101	sp|Q9LPI5|CID11_ARATH Polyadenylate-binding protein-interacting protein 11 OS=Arabidopsis thaliana GN=CID11 PE=2 SV=1//2.07138e-143	24.0542	18.3544	3.4149	2.48015	0.442523	0.649797
gene8273	sp|Q9LEH3|PER15_IPOBA Peroxidase 15 OS=Ipomoea batatas GN=pod PE=1 SV=1//7.26249e-66	3.57144	4.23119	2.28296	0.740663	0.178916	0.0898774
gene8625	sp|Q9VLN1|WDR82_DROME WD repeat-containing protein 82 OS=Drosophila melanogaster GN=Wdr82 PE=1 SV=1//2.78691e-81	0.649519	0.230851	0.32213	5.11863	1.01683	3.30997
gene8900	sp|Q8LGG8|USPAL_ARATH Universal stress protein A-like protein OS=Arabidopsis thaliana GN=At3g01520 PE=1 SV=2//1.57182e-11	13.9105	12.9533	11.1552	2.52564	3.72838	4.76745
gene906	-//-	28.5647	27.0847	13.8068	10.8167	7.99743	3.25077
gene9216	sp|Q9SAH9|CCR2_ARATH Cinnamoyl-CoA reductase 2 OS=Arabidopsis thaliana GN=CCR2 PE=1 SV=1//2.41655e-70	1.36687	1.75067	1.18072	6.01411	4.67295	6.27531
gene9217	sp|Q500U8|TKPR1_ARATH Tetraketide alpha-pyrone reductase 1 OS=Arabidopsis thaliana GN=TKPR1 PE=1 SV=1//3.8267e-51	0.322067	4.96031	5.25333	0.467544	0.242016	0.3242
gene9387	-//-	4.42868	2.66255	1.60268	0.685404	0.496703	0.249516
gene9425	-//-	3.37843	3.35955	1.95891	0.28138	0.509781	0.358519
Novel00112	PREDICTED: senescence-specific cysteine protease SAG39-like [Elaeis guineensis]	3.93756	1.04169	2.94927	13.2795	5.88899	21.8385
Novel00715	hypothetical protein POPTR_0014s02280g [Populus trichocarpa]>gi|550323182|gb|ERP52671.1| hypothetical protein POPTR_0014s02280g [Populus trichocarpa]	1.03457	2.18326	0.712636	0.167621	0.242946	0.122042
Novel01003	hypothetical protein PRUPE_ppa022164mg [Prunus persica]>gi|462412581|gb|EMJ17630.1| hypothetical protein PRUPE_ppa022164mg [Prunus persica]	0.209544	0.496506	1.03924	9.23447	1.96826	6.0643

## Sheet: S3
Table.S3a GO enrichment analysis
GO_accession	Description	Term_type	Over_represented_pValue	Corrected_pValue	DEG_item	DEG_list	Bg_item	Bg_list	Up	Up_Gene_names	Down	Down_Gene_names
GO:0000302	response to reactive oxygen species	biological_process	0.0029768	1	1	13	6	24193	0		1	gene9425
GO:1901031	regulation of response to reactive oxygen species	biological_process	0.0029768	1	1	13	6	24193	0		1	gene9425
GO:1902882	regulation of response to oxidative stress	biological_process	0.0029768	1	1	13	6	24193	0		1	gene9425
GO:0006664	glycolipid metabolic process	biological_process	0.0031948	1	2	13	162	24193	0		2	gene17763,gene19334
GO:0006643	membrane lipid metabolic process	biological_process	0.0035931	1	2	13	172	24193	0		2	gene19334,gene17763
GO:1903509	liposaccharide metabolic process	biological_process	0.0036346	1	2	13	172	24193	0		2	gene17763,gene19334
GO:0006950	response to stress	biological_process	0.0038273	1	4	13	1287	24193	1	gene5415	3	gene9425,gene28894,gene8900
GO:0006979	response to oxidative stress	biological_process	0.0041953	1	2	13	166	24193	0		2	gene9425,gene28894
GO:0006644	phospholipid metabolic process	biological_process	0.0062485	1	2	13	232	24193	0		2	gene19334,gene17763
GO:0009620	response to fungus	biological_process	0.0063551	1	1	13	10	24193	1	gene5415	0
GO:0050832	defense response to fungus	biological_process	0.0063551	1	1	13	10	24193	1	gene5415	0
GO:0030904	retromer complex	cellular_component	0.008395	1	1	13	15	24193	1	gene32296	0
GO:0008915	lipid-A-disaccharide synthase activity	molecular_function	0.008646	1	1	13	16	24193	0		1	gene19334
GO:0006353	DNA-templated transcription, termination	biological_process	0.0099843	1	1	13	19	24193	1	gene9216	0
GO:0009245	lipid A biosynthetic process	biological_process	0.010333	1	1	13	19	24193	0		1	gene19334
GO:0046493	lipid A metabolic process	biological_process	0.010333	1	1	13	19	24193	0		1	gene19334
GO:1901269	lipooligosaccharide metabolic process	biological_process	0.010333	1	1	13	19	24193	0		1	gene19334
GO:1901271	lipooligosaccharide biosynthetic process	biological_process	0.010333	1	1	13	19	24193	0		1	gene19334
GO:0046907	intracellular transport	biological_process	0.010361	1	3	13	927	24193	1	gene32296	2	gene17763,gene26723
GO:0042147	retrograde transport, endosome to Golgi	biological_process	0.011035	1	1	13	20	24193	1	gene32296	0
GO:0050896	response to stimulus	biological_process	0.014236	1	5	13	2937	24193	2	gene5415,gene32296	3	gene28894,gene9425,gene8900
GO:0051649	establishment of localization in cell	biological_process	0.014577	1	3	13	1057	24193	1	gene32296	2	gene26723,gene17763
GO:0007034	vacuolar transport	biological_process	0.015638	1	1	13	26	24193	0		1	gene26723
GO:1901700	response to oxygen-containing compound	biological_process	0.016267	1	1	13	30	24193	0		1	gene9425
GO:0051641	cellular localization	biological_process	0.017395	1	3	13	1128	24193	1	gene32296	2	gene26723,gene17763
GO:0080134	regulation of response to stress	biological_process	0.01751	1	1	13	33	24193	0		1	gene9425
GO:0006629	lipid metabolic process	biological_process	0.017747	1	3	13	1065	24193	1	gene9216	2	gene19334,gene17763
GO:0016197	endosomal transport	biological_process	0.018155	1	1	13	34	24193	1	gene32296	0
GO:0042597	periplasmic space	cellular_component	0.021067	1	1	13	38	24193	0		1	gene26723
GO:0071973	bacterial-type flagellum-dependent cell motility	biological_process	0.022022	1	1	13	40	24193	0		1	gene26723
GO:0001539	cilium or flagellum-dependent cell motility	biological_process	0.022586	1	1	13	41	24193	0		1	gene26723
GO:0097588	archaeal or bacterial-type flagellum-dependent cell motility	biological_process	0.022586	1	1	13	41	24193	0		1	gene26723
GO:1902582	single-organism intracellular transport	biological_process	0.024712	1	2	13	475	24193	1	gene32296	1	gene26723
GO:0015996	chlorophyll catabolic process	biological_process	0.027031	1	1	13	46	24193	0		1	gene19334
GO:0047746	chlorophyllase activity	molecular_function	0.027031	1	1	13	46	24193	0		1	gene19334
GO:0046149	pigment catabolic process	biological_process	0.02748	1	1	13	47	24193	0		1	gene19334
GO:0006787	porphyrin-containing compound catabolic process	biological_process	0.028996	1	1	13	50	24193	0		1	gene19334
GO:0033015	tetrapyrrole catabolic process	biological_process	0.028996	1	1	13	50	24193	0		1	gene19334
GO:0051187	cofactor catabolic process	biological_process	0.029444	1	1	13	51	24193	0		1	gene19334
GO:0009617	response to bacterium	biological_process	0.032225	1	1	13	61	24193	1	gene5415	0
GO:0042742	defense response to bacterium	biological_process	0.032225	1	1	13	61	24193	1	gene5415	0
GO:0005506	iron ion binding	molecular_function	0.032555	1	2	13	536	24193	1	gene30202	1	gene26723
GO:0008374	O-acyltransferase activity	molecular_function	0.034445	1	1	13	67	24193	0		1	gene17763
GO:0015994	chlorophyll metabolic process	biological_process	0.034848	1	1	13	62	24193	0		1	gene19334
GO:0009312	oligosaccharide biosynthetic process	biological_process	0.036923	1	1	13	71	24193	0		1	gene19334
GO:0008610	lipid biosynthetic process	biological_process	0.039636	1	2	13	586	24193	1	gene9216	1	gene19334
GO:0020037	heme binding	molecular_function	0.041402	1	2	13	599	24193	0		2	gene28894,gene26723
GO:0046906	tetrapyrrole binding	molecular_function	0.043926	1	2	13	620	24193	0		2	gene26723,gene28894
GO:0044255	cellular lipid metabolic process	biological_process	0.045014	1	2	13	649	24193	0		2	gene17763,gene19334
GO:0009311	oligosaccharide metabolic process	biological_process	0.045657	1	1	13	92	24193	0		1	gene19334
GO:0048870	cell motility	biological_process	0.047582	1	1	13	89	24193	0		1	gene26723
GO:0051674	localization of cell	biological_process	0.047582	1	1	13	89	24193	0		1	gene26723
GO:0009247	glycolipid biosynthetic process	biological_process	0.048047	1	1	13	95	24193	0		1	gene19334
GO:0046467	membrane lipid biosynthetic process	biological_process	0.048047	1	1	13	95	24193	0		1	gene19334
GO:0019637	organophosphate metabolic process	biological_process	0.055106	1	2	13	733	24193	0		2	gene17763,gene19334
GO:0008017	microtubule binding	molecular_function	0.055269	1	1	13	121	24193	0		1	gene26723
GO:0008565	protein transporter activity	molecular_function	0.05533	1	1	13	106	24193	1	gene32296	0
GO:0022900	electron transport chain	biological_process	0.055856	1	1	13	107	24193	0		1	gene26723
GO:0098542	defense response to other organism	biological_process	0.056736	1	1	13	109	24193	1	gene5415	0
GO:0008654	phospholipid biosynthetic process	biological_process	0.057698	1	1	13	114	24193	0		1	gene19334
GO:1901135	carbohydrate derivative metabolic process	biological_process	0.057712	1	2	13	743	24193	0		2	gene19334,gene17763
GO:0048583	regulation of response to stimulus	biological_process	0.05925	1	1	13	118	24193	0		1	gene9425
GO:0046700	heterocycle catabolic process	biological_process	0.067234	1	1	13	125	24193	0		1	gene19334
GO:1901565	organonitrogen compound catabolic process	biological_process	0.067646	1	1	13	124	24193	0		1	gene19334
GO:0015631	tubulin binding	molecular_function	0.067661	1	1	13	144	24193	0		1	gene26723
GO:1901361	organic cyclic compound catabolic process	biological_process	0.068255	1	1	13	127	24193	0		1	gene19334
GO:0044270	cellular nitrogen compound catabolic process	biological_process	0.068968	1	1	13	129	24193	0		1	gene19334
GO:0019439	aromatic compound catabolic process	biological_process	0.070151	1	1	13	131	24193	0		1	gene19334
GO:0006505	GPI anchor metabolic process	biological_process	0.070353	1	1	13	138	24193	0		1	gene17763
GO:0043207	response to external biotic stimulus	biological_process	0.07273	1	1	13	141	24193	1	gene5415	0
GO:0051707	response to other organism	biological_process	0.07273	1	1	13	141	24193	1	gene5415	0
GO:0006778	porphyrin-containing compound metabolic process	biological_process	0.074553	1	1	13	139	24193	0		1	gene19334
GO:0015031	protein transport	biological_process	0.082299	1	2	13	955	24193	1	gene32296	1	gene17763
GO:0005198	structural molecule activity	molecular_function	0.084789	1	2	13	877	24193	1	gene31848	1	gene26723
GO:0045184	establishment of protein localization	biological_process	0.085436	1	2	13	974	24193	1	gene32296	1	gene17763
GO:0008194	UDP-glycosyltransferase activity	molecular_function	0.085888	1	1	13	183	24193	0		1	gene19334
GO:0004601	peroxidase activity	molecular_function	0.090256	1	1	13	160	24193	0		1	gene28894
GO:0046488	phosphatidylinositol metabolic process	biological_process	0.090324	1	1	13	182	24193	0		1	gene17763
GO:0006928	movement of cell or subcellular component	biological_process	0.092919	1	1	13	193	24193	0		1	gene26723
GO:0008104	protein localization	biological_process	0.093445	1	2	13	1027	24193	1	gene32296	1	gene17763
GO:0006650	glycerophospholipid metabolic process	biological_process	0.093716	1	1	13	190	24193	0		1	gene17763
GO:0052689	carboxylic ester hydrolase activity	molecular_function	0.094168	1	1	13	179	24193	0		1	gene19334
GO:0016684	oxidoreductase activity, acting on peroxide as acceptor	molecular_function	0.094226	1	1	13	167	24193	0		1	gene28894
GO:0040011	locomotion	biological_process	0.095282	1	1	13	187	24193	0		1	gene26723
GO:0003854	3-beta-hydroxy-delta5-steroid dehydrogenase activity	molecular_function	0.096344	1	1	13	173	24193	1	gene9216	0
GO:0016229	steroid dehydrogenase activity	molecular_function	0.096344	1	1	13	173	24193	1	gene9216	0
GO:0033764	steroid dehydrogenase activity, acting on the CH-OH group of donors, NAD or NADP as acceptor	molecular_function	0.096344	1	1	13	173	24193	1	gene9216	0
GO:0046486	glycerolipid metabolic process	biological_process	0.098438	1	1	13	200	24193	0		1	gene17763
GO:0016051	carbohydrate biosynthetic process	biological_process	0.10148	1	1	13	210	24193	0		1	gene19334
GO:0006694	steroid biosynthetic process	biological_process	0.10215	1	1	13	185	24193	1	gene9216	0
GO:0008202	steroid metabolic process	biological_process	0.10486	1	1	13	191	24193	1	gene9216	0
GO:0033013	tetrapyrrole metabolic process	biological_process	0.10855	1	1	13	207	24193	0		1	gene19334
GO:0042440	pigment metabolic process	biological_process	0.11028	1	1	13	216	24193	0		1	gene19334
GO:0006796	phosphate-containing compound metabolic process	biological_process	0.11083	1	3	13	2387	24193	1	gene9545	2	gene19334,gene17763
GO:0006793	phosphorus metabolic process	biological_process	0.11116	1	3	13	2390	24193	1	gene9545	2	gene19334,gene17763
GO:0032403	protein complex binding	molecular_function	0.11258	1	1	13	237	24193	0		1	gene26723
GO:0007264	small GTPase mediated signal transduction	biological_process	0.11286	1	1	13	219	24193	1	gene32296	0
GO:0070011	peptidase activity, acting on L-amino acid peptides	molecular_function	0.11354	1	2	13	1105	24193	0		2	gene17763,gene25768
GO:0033036	macromolecule localization	biological_process	0.11419	1	2	13	1148	24193	1	gene32296	1	gene17763
GO:0004190	aspartic-type endopeptidase activity	molecular_function	0.11472	1	1	13	230	24193	0		1	gene25768
GO:0070001	aspartic-type peptidase activity	molecular_function	0.11472	1	1	13	230	24193	0		1	gene25768
GO:0044710	single-organism metabolic process	biological_process	0.11692	1	5	13	5109	24193	1	gene9216	4	gene28894,gene26723,gene17763,gene19334
GO:0009058	biosynthetic process	biological_process	0.11823	1	5	13	5098	24193	2	gene31848,gene9216	3	gene9425,gene17763,gene19334
GO:0016788	hydrolase activity, acting on ester bonds	molecular_function	0.12219	1	2	13	1148	24193	0		2	gene17763,gene19334
GO:0016209	antioxidant activity	molecular_function	0.12545	1	1	13	227	24193	0		1	gene28894
GO:0009607	response to biotic stimulus	biological_process	0.12862	1	1	13	244	24193	1	gene5415	0
GO:0008233	peptidase activity	molecular_function	0.13355	1	2	13	1218	24193	0		2	gene17763,gene25768
GO:0044712	single-organism catabolic process	biological_process	0.13389	1	1	13	263	24193	0		1	gene19334
GO:0009605	response to external stimulus	biological_process	0.13496	1	1	13	267	24193	1	gene5415	0
GO:0006091	generation of precursor metabolites and energy	biological_process	0.14231	1	1	13	288	24193	0		1	gene26723
GO:0071702	organic substance transport	biological_process	0.14792	1	2	13	1331	24193	1	gene32296	1	gene17763
GO:0006952	defense response	biological_process	0.15568	1	1	13	301	24193	1	gene5415	0
GO:0044877	macromolecular complex binding	molecular_function	0.15884	1	1	13	336	24193	0		1	gene26723
GO:0055114	oxidation-reduction process	biological_process	0.15948	1	3	13	2578	24193	1	gene9216	2	gene26723,gene28894
GO:0008092	cytoskeletal protein binding	molecular_function	0.16452	1	1	13	347	24193	0		1	gene26723
GO:0044237	cellular metabolic process	biological_process	0.16467	1	7	13	9119	24193	3	gene9216,gene31848,gene9545	4	gene19334,gene17763,gene9425,gene26723
GO:0044711	single-organism biosynthetic process	biological_process	0.17587	1	2	13	1433	24193	1	gene9216	1	gene19334
GO:0009055	electron carrier activity	molecular_function	0.17964	1	1	13	345	24193	0		1	gene26723
GO:0042221	response to chemical	biological_process	0.18781	1	1	13	379	24193	0		1	gene9425
GO:0016616	oxidoreductase activity, acting on the CH-OH group of donors, NAD or NADP as acceptor	molecular_function	0.19347	1	1	13	383	24193	1	gene9216	0
GO:0051186	cofactor metabolic process	biological_process	0.19527	1	1	13	399	24193	0		1	gene19334
GO:0090407	organophosphate biosynthetic process	biological_process	0.20203	1	1	13	426	24193	0		1	gene19334
GO:1901137	carbohydrate derivative biosynthetic process	biological_process	0.20238	1	1	13	427	24193	0		1	gene19334
GO:0016614	oxidoreductase activity, acting on CH-OH group of donors	molecular_function	0.21875	1	1	13	444	24193	1	gene9216	0
GO:0044249	cellular biosynthetic process	biological_process	0.22638	1	4	13	4648	24193	2	gene9216,gene31848	2	gene19334,gene9425
GO:0044723	single-organism carbohydrate metabolic process	biological_process	0.23019	1	1	13	506	24193	0		1	gene19334
GO:0008150	biological_process	biological_process	0.23138	1	11	13	17383	24193	5	gene9545,gene9216,gene31848,gene5415,gene32296	6	gene26723,gene17763,gene9425,gene28894,gene19334,gene8900
GO:0008236	serine-type peptidase activity	molecular_function	0.23447	1	1	13	500	24193	0		1	gene17763
GO:0017171	serine hydrolase activity	molecular_function	0.23447	1	1	13	500	24193	0		1	gene17763
GO:0016192	vesicle-mediated transport	biological_process	0.23726	1	1	13	541	24193	1	gene32296	0
GO:0035556	intracellular signal transduction	biological_process	0.24696	1	1	13	519	24193	1	gene32296	0
GO:0016747	transferase activity, transferring acyl groups other than amino-acyl groups	molecular_function	0.24916	1	1	13	510	24193	0		1	gene17763
GO:1901576	organic substance biosynthetic process	biological_process	0.25697	1	4	13	4880	24193	2	gene9216,gene31848	2	gene19334,gene9425
GO:0003735	structural constituent of ribosome	molecular_function	0.25933	1	1	13	500	24193	1	gene31848	0
GO:0005840	ribosome	cellular_component	0.26007	1	1	13	502	24193	1	gene31848	0
GO:1901575	organic substance catabolic process	biological_process	0.26332	1	1	13	561	24193	0		1	gene19334
GO:0005525	GTP binding	molecular_function	0.26543	1	1	13	601	24193	1	gene32296	0
GO:0032561	guanyl ribonucleotide binding	molecular_function	0.2685	1	1	13	609	24193	1	gene32296	0
GO:0019001	guanyl nucleotide binding	molecular_function	0.27094	1	1	13	615	24193	1	gene32296	0
GO:0012505	endomembrane system	cellular_component	0.2716	1	1	13	600	24193	1	gene32296	0
GO:0016758	transferase activity, transferring hexosyl groups	molecular_function	0.28166	1	1	13	630	24193	0		1	gene19334
GO:0044248	cellular catabolic process	biological_process	0.28376	1	1	13	609	24193	0		1	gene19334
GO:0016746	transferase activity, transferring acyl groups	molecular_function	0.29128	1	1	13	616	24193	0		1	gene17763
GO:0009987	cellular process	biological_process	0.29625	1	8	13	12372	24193	4	gene9545,gene9216,gene31848,gene32296	4	gene26723,gene9425,gene17763,gene19334
GO:0006810	transport	biological_process	0.29636	1	3	13	3674	24193	1	gene32296	2	gene26723,gene17763
GO:0051234	establishment of localization	biological_process	0.29909	1	3	13	3691	24193	1	gene32296	2	gene26723,gene17763
GO:0044271	cellular nitrogen compound biosynthetic process	biological_process	0.30186	1	3	13	3574	24193	2	gene31848,gene9216	1	gene9425
GO:0034645	cellular macromolecule biosynthetic process	biological_process	0.30489	1	3	13	3621	24193	2	gene31848,gene9216	1	gene9425
GO:0009059	macromolecule biosynthetic process	biological_process	0.31184	1	3	13	3666	24193	2	gene31848,gene9216	1	gene9425
GO:0051179	localization	biological_process	0.31312	1	3	13	3786	24193	1	gene32296	2	gene17763,gene26723
GO:0006886	intracellular protein transport	biological_process	0.31515	1	1	13	747	24193	0		1	gene17763
GO:1901564	organonitrogen compound metabolic process	biological_process	0.31585	1	2	13	2092	24193	1	gene31848	1	gene19334
GO:0046914	transition metal ion binding	molecular_function	0.31716	1	2	13	2145	24193	1	gene30202	1	gene26723
GO:0005623	cell	cellular_component	0.31852	1	4	13	5367	24193	2	gene31848,gene32296	2	gene9425,gene26723
GO:0044464	cell part	cellular_component	0.31852	1	4	13	5367	24193	2	gene32296,gene31848	2	gene9425,gene26723
GO:0030529	ribonucleoprotein complex	cellular_component	0.32554	1	1	13	674	24193	1	gene31848	0
GO:0004175	endopeptidase activity	molecular_function	0.33421	1	1	13	768	24193	0		1	gene25768
GO:0034613	cellular protein localization	biological_process	0.34084	1	1	13	819	24193	0		1	gene17763
GO:0070727	cellular macromolecule localization	biological_process	0.34084	1	1	13	819	24193	0		1	gene17763
GO:0010467	gene expression	biological_process	0.34175	1	3	13	3847	24193	2	gene9216,gene31848	1	gene9425
GO:0016757	transferase activity, transferring glycosyl groups	molecular_function	0.34664	1	1	13	813	24193	0		1	gene19334
GO:0009056	catabolic process	biological_process	0.34717	1	1	13	780	24193	0		1	gene19334
GO:0006351	transcription, DNA-templated	biological_process	0.34771	1	2	13	2283	24193	1	gene9216	1	gene9425
GO:0097659	nucleic acid-templated transcription	biological_process	0.34771	1	2	13	2283	24193	1	gene9216	1	gene9425
GO:0050662	coenzyme binding	molecular_function	0.34844	1	1	13	769	24193	1	gene9216	0
GO:0034641	cellular nitrogen compound metabolic process	biological_process	0.34948	1	4	13	5601	24193	2	gene9216,gene31848	2	gene19334,gene9425
GO:0032774	RNA biosynthetic process	biological_process	0.35313	1	2	13	2310	24193	1	gene9216	1	gene9425
GO:0098796	membrane protein complex	cellular_component	0.35963	1	1	13	839	24193	1	gene32296	0
GO:0019538	protein metabolic process	biological_process	0.36901	1	3	13	4150	24193	2	gene31848,gene9545	1	gene17763
GO:0006412	translation	biological_process	0.37379	1	1	13	828	24193	1	gene31848	0
GO:0044699	single-organism process	biological_process	0.37391	1	6	13	9378	24193	2	gene9216,gene32296	4	gene26723,gene28894,gene17763,gene19334
GO:0008152	metabolic process	biological_process	0.37989	1	8	13	13037	24193	3	gene31848,gene9216,gene9545	5	gene19334,gene28894,gene9425,gene17763,gene26723
GO:0043043	peptide biosynthetic process	biological_process	0.38258	1	1	13	853	24193	1	gene31848	0
GO:0048037	cofactor binding	molecular_function	0.3881	1	1	13	888	24193	1	gene9216	0
GO:0003723	RNA binding	molecular_function	0.38826	1	1	13	924	24193	1	gene9216	0
GO:0043604	amide biosynthetic process	biological_process	0.39425	1	1	13	887	24193	1	gene31848	0
GO:0006807	nitrogen compound metabolic process	biological_process	0.39634	1	4	13	5946	24193	2	gene31848,gene9216	2	gene9425,gene19334
GO:0006518	peptide metabolic process	biological_process	0.39735	1	1	13	896	24193	1	gene31848	0
GO:0034654	nucleobase-containing compound biosynthetic process	biological_process	0.40021	1	2	13	2544	24193	1	gene9216	1	gene9425
GO:0006508	proteolysis	biological_process	0.40266	1	1	13	958	24193	0		1	gene17763
GO:0043170	macromolecule metabolic process	biological_process	0.41142	1	5	13	7966	24193	3	gene9545,gene31848,gene9216	2	gene9425,gene17763
GO:0043603	cellular amide metabolic process	biological_process	0.4165	1	1	13	954	24193	1	gene31848	0
GO:0044765	single-organism transport	biological_process	0.42145	1	2	13	2706	24193	1	gene32296	1	gene26723
GO:0044238	primary metabolic process	biological_process	0.42682	1	6	13	9875	24193	3	gene9216,gene9545,gene31848	3	gene19334,gene9425,gene17763
GO:1902578	single-organism localization	biological_process	0.43012	1	2	13	2752	24193	1	gene32296	1	gene26723
GO:1901363	heterocyclic compound binding	molecular_function	0.43174	1	5	13	8269	24193	3	gene9545,gene32296,gene9216	2	gene26723,gene28894
GO:0097159	organic cyclic compound binding	molecular_function	0.43188	1	5	13	8270	24193	3	gene9545,gene9216,gene32296	2	gene28894,gene26723
GO:0032991	macromolecular complex	cellular_component	0.43566	1	2	13	2705	24193	2	gene32296,gene31848	0
GO:0016787	hydrolase activity	molecular_function	0.44589	1	3	13	4608	24193	0		3	gene19334,gene25768,gene17763
GO:0016491	oxidoreductase activity	molecular_function	0.44607	1	2	13	2699	24193	1	gene9216	1	gene28894
GO:0019438	aromatic compound biosynthetic process	biological_process	0.44935	1	2	13	2790	24193	1	gene9216	1	gene9425
GO:0043232	intracellular non-membrane-bounded organelle	cellular_component	0.45386	1	1	13	1063	24193	1	gene31848	0
GO:0018130	heterocycle biosynthetic process	biological_process	0.45669	1	2	13	2831	24193	1	gene9216	1	gene9425
GO:0044763	single-organism cellular process	biological_process	0.45715	1	4	13	6522	24193	1	gene32296	3	gene26723,gene17763,gene19334
GO:0043228	non-membrane-bounded organelle	cellular_component	0.46196	1	1	13	1089	24193	1	gene31848	0
GO:0005975	carbohydrate metabolic process	biological_process	0.46238	1	1	13	1161	24193	0		1	gene19334
GO:0071704	organic substance metabolic process	biological_process	0.48221	1	6	13	10325	24193	3	gene31848,gene9545,gene9216	3	gene17763,gene9425,gene19334
GO:0046483	heterocycle metabolic process	biological_process	0.49498	1	3	13	4894	24193	1	gene9216	2	gene19334,gene9425
GO:0006725	cellular aromatic compound metabolic process	biological_process	0.49613	1	3	13	4898	24193	1	gene9216	2	gene9425,gene19334
GO:1901362	organic cyclic compound biosynthetic process	biological_process	0.49628	1	2	13	3027	24193	1	gene9216	1	gene9425
GO:0051704	multi-organism process	biological_process	0.50355	1	1	13	1323	24193	1	gene5415	0
GO:0016070	RNA metabolic process	biological_process	0.51458	1	2	13	3169	24193	1	gene9216	1	gene9425
GO:0016740	transferase activity	molecular_function	0.51764	1	3	13	5159	24193	1	gene9545	2	gene19334,gene17763
GO:1901360	organic cyclic compound metabolic process	biological_process	0.52505	1	3	13	5080	24193	1	gene9216	2	gene9425,gene19334
GO:0007165	signal transduction	biological_process	0.52568	1	1	13	1374	24193	1	gene32296	0
GO:0044700	single organism signaling	biological_process	0.52669	1	1	13	1378	24193	1	gene32296	0
GO:0023052	signaling	biological_process	0.52728	1	1	13	1380	24193	1	gene32296	0
GO:0046872	metal ion binding	molecular_function	0.53053	1	2	13	3246	24193	1	gene30202	1	gene26723
GO:0043169	cation binding	molecular_function	0.53493	1	2	13	3273	24193	1	gene30202	1	gene26723
GO:0044267	cellular protein metabolic process	biological_process	0.53771	1	2	13	3376	24193	2	gene9545,gene31848	0
GO:0044260	cellular macromolecule metabolic process	biological_process	0.54837	1	4	13	7202	24193	3	gene31848,gene9545,gene9216	1	gene9425
GO:0035639	purine ribonucleoside triphosphate binding	molecular_function	0.54854	1	2	13	3624	24193	2	gene32296,gene9545	0
GO:0022892	substrate-specific transporter activity	molecular_function	0.55001	1	1	13	1471	24193	1	gene32296	0
GO:0043167	ion binding	molecular_function	0.55304	1	4	13	7420	24193	3	gene9545,gene32296,gene30202	1	gene26723
GO:0006468	protein phosphorylation	biological_process	0.55528	1	1	13	1605	24193	1	gene9545	0
GO:0007154	cell communication	biological_process	0.57086	1	1	13	1564	24193	1	gene32296	0
GO:1901566	organonitrogen compound biosynthetic process	biological_process	0.58526	1	1	13	1562	24193	1	gene31848	0
GO:0044425	membrane part	cellular_component	0.58571	1	2	13	3618	24193	1	gene32296	1	gene25768
GO:0016310	phosphorylation	biological_process	0.58779	1	1	13	1739	24193	1	gene9545	0
GO:0004672	protein kinase activity	molecular_function	0.58982	1	1	13	1752	24193	1	gene9545	0
GO:0001883	purine nucleoside binding	molecular_function	0.60089	1	2	13	3968	24193	2	gene32296,gene9545	0
GO:0032549	ribonucleoside binding	molecular_function	0.60089	1	2	13	3968	24193	2	gene32296,gene9545	0
GO:0032550	purine ribonucleoside binding	molecular_function	0.60089	1	2	13	3968	24193	2	gene9545,gene32296	0
GO:0001882	nucleoside binding	molecular_function	0.6012	1	2	13	3970	24193	2	gene32296,gene9545	0
GO:0032555	purine ribonucleotide binding	molecular_function	0.60212	1	2	13	3976	24193	2	gene32296,gene9545	0
GO:0017076	purine nucleotide binding	molecular_function	0.6057	1	2	13	3999	24193	2	gene32296,gene9545	0
GO:0050794	regulation of cellular process	biological_process	0.60618	1	2	13	3698	24193	1	gene32296	1	gene9425
GO:0032553	ribonucleotide binding	molecular_function	0.60903	1	2	13	4018	24193	2	gene9545,gene32296	0
GO:0097367	carbohydrate derivative binding	molecular_function	0.61688	1	2	13	4064	24193	2	gene9545,gene32296	0
GO:0043229	intracellular organelle	cellular_component	0.62661	1	2	13	3794	24193	1	gene31848	1	gene9425
GO:0050789	regulation of biological process	biological_process	0.63095	1	2	13	3858	24193	1	gene32296	1	gene9425
GO:0043226	organelle	cellular_component	0.63301	1	2	13	3837	24193	1	gene31848	1	gene9425
GO:0016773	phosphotransferase activity, alcohol group as acceptor	molecular_function	0.6431	1	1	13	2004	24193	1	gene9545	0
GO:0051716	cellular response to stimulus	biological_process	0.65208	1	1	13	1938	24193	1	gene32296	0
GO:0006355	regulation of transcription, DNA-templated	biological_process	0.65393	1	1	13	1912	24193	0		1	gene9425
GO:1903506	regulation of nucleic acid-templated transcription	biological_process	0.65393	1	1	13	1912	24193	0		1	gene9425
GO:0044444	cytoplasmic part	cellular_component	0.65448	1	1	13	1881	24193	1	gene31848	0
GO:2001141	regulation of RNA biosynthetic process	biological_process	0.655	1	1	13	1918	24193	0		1	gene9425
GO:0051252	regulation of RNA metabolic process	biological_process	0.65522	1	1	13	1919	24193	0		1	gene9425
GO:0019219	regulation of nucleobase-containing compound metabolic process	biological_process	0.661	1	1	13	1947	24193	0		1	gene9425
GO:0005575	cellular_component	cellular_component	0.66124	1	5	13	9931	24193	2	gene31848,gene32296	3	gene25768,gene9425,gene26723
GO:0016301	kinase activity	molecular_function	0.66169	1	1	13	2104	24193	1	gene9545	0
GO:0090304	nucleic acid metabolic process	biological_process	0.66599	1	2	13	4131	24193	1	gene9216	1	gene9425
GO:0065007	biological regulation	biological_process	0.66678	1	2	13	4107	24193	1	gene32296	1	gene9425
GO:0005634	nucleus	cellular_component	0.67462	1	1	13	2042	24193	0		1	gene9425
GO:2000112	regulation of cellular macromolecule biosynthetic process	biological_process	0.67954	1	1	13	2060	24193	0		1	gene9425
GO:0009889	regulation of biosynthetic process	biological_process	0.68039	1	1	13	2065	24193	0		1	gene9425
GO:0010556	regulation of macromolecule biosynthetic process	biological_process	0.68039	1	1	13	2065	24193	0		1	gene9425
GO:0031326	regulation of cellular biosynthetic process	biological_process	0.68039	1	1	13	2065	24193	0		1	gene9425
GO:0043234	protein complex	cellular_component	0.68071	1	1	13	2082	24193	1	gene32296	0
GO:0051171	regulation of nitrogen compound metabolic process	biological_process	0.68205	1	1	13	2074	24193	0		1	gene9425
GO:0043168	anion binding	molecular_function	0.6838	1	2	13	4537	24193	2	gene9545,gene32296	0
GO:0005215	transporter activity	molecular_function	0.68497	1	1	13	2122	24193	1	gene32296	0
GO:0010468	regulation of gene expression	biological_process	0.6865	1	1	13	2098	24193	0		1	gene9425
GO:0000166	nucleotide binding	molecular_function	0.69177	1	2	13	4596	24193	2	gene32296,gene9545	0
GO:1901265	nucleoside phosphate binding	molecular_function	0.69177	1	2	13	4596	24193	2	gene9545,gene32296	0
GO:0006464	cellular protein modification process	biological_process	0.69669	1	1	13	2283	24193	1	gene9545	0
GO:0036211	protein modification process	biological_process	0.69669	1	1	13	2283	24193	1	gene9545	0
GO:0080090	regulation of primary metabolic process	biological_process	0.69672	1	1	13	2156	24193	0		1	gene9425
GO:0060255	regulation of macromolecule metabolic process	biological_process	0.70381	1	1	13	2194	24193	0		1	gene9425
GO:0036094	small molecule binding	molecular_function	0.70424	1	2	13	4691	24193	2	gene9545,gene32296	0
GO:0031323	regulation of cellular metabolic process	biological_process	0.7051	1	1	13	2204	24193	0		1	gene9425
GO:0019222	regulation of metabolic process	biological_process	0.72222	1	1	13	2306	24193	0		1	gene9425
GO:0006139	nucleobase-containing compound metabolic process	biological_process	0.7274	1	2	13	4590	24193	1	gene9216	1	gene9425
GO:0003824	catalytic activity	molecular_function	0.73547	1	6	13	12545	24193	2	gene9216,gene9545	4	gene19334,gene25768,gene17763,gene28894
GO:0005737	cytoplasm	cellular_component	0.73892	1	1	13	2353	24193	1	gene31848	0
GO:0043412	macromolecule modification	biological_process	0.74297	1	1	13	2579	24193	1	gene9545	0
GO:0044424	intracellular part	cellular_component	0.7512	1	2	13	4720	24193	1	gene31848	1	gene9425
GO:0005488	binding	molecular_function	0.75577	1	7	13	14679	24193	4	gene32296,gene30202,gene9216,gene9545	3	gene25768,gene26723,gene28894
GO:0016772	transferase activity, transferring phosphorus-containing groups	molecular_function	0.75915	1	1	13	2697	24193	1	gene9545	0
GO:0005622	intracellular	cellular_component	0.76597	1	2	13	4848	24193	1	gene31848	1	gene9425
GO:0016021	integral component of membrane	cellular_component	0.80518	1	1	13	2926	24193	0		1	gene25768
GO:0031224	intrinsic component of membrane	cellular_component	0.80794	1	1	13	2950	24193	0		1	gene25768
GO:0043231	intracellular membrane-bounded organelle	cellular_component	0.82263	1	1	13	3066	24193	0		1	gene9425
GO:0043227	membrane-bounded organelle	cellular_component	0.82281	1	1	13	3068	24193	0		1	gene9425
GO:0016020	membrane	cellular_component	0.82936	1	2	13	5637	24193	1	gene32296	1	gene25768
GO:0005524	ATP binding	molecular_function	0.83522	1	1	13	3444	24193	1	gene9545	0
GO:0032559	adenyl ribonucleotide binding	molecular_function	0.86513	1	1	13	3800	24193	1	gene9545	0
GO:0030554	adenyl nucleotide binding	molecular_function	0.86655	1	1	13	3818	24193	1	gene9545	0
GO:0003676	nucleic acid binding	molecular_function	0.89317	1	1	13	3889	24193	1	gene9216	0
GO:0005515	protein binding	molecular_function	0.90426	1	2	13	6858	24193	0		2	gene26723,gene25768
GO:0003674	molecular_function	molecular_function	0.94927	1	10	13	21582	24193	5	gene32296,gene31848,gene9216,gene30202,gene9545	5	gene19334,gene28894,gene17763,gene25768,gene26723
Table.S3b KEGG pathway analysis
Term Name	MainClass	GeneHitsInSelectedSet	AllGenesInSelectedSet	GeneHitsInBackground	AllGenesInBackground	p-value	enrichFactor	GeneListInSelectedSets	corrected p-value(BH method)
Carotenoid biosynthesis	A09100 Metabolism	6	26	70	19133	4.19e-10	63.0758	[XP_024926908.1, XP_015873261.1, XP_024926913.1, XP_015873264.1, XP_024926911.1, XP_024926910.1]	1.38e-08
Tryptophan metabolism	A09100 Metabolism	7	26	149	19133	8.76e-10	34.5718	[XP_015882508.1, XP_024926908.1, XP_015873261.1, XP_024926913.1, XP_015873264.1, XP_024926911.1, XP_024926910.1]	1.45e-08
Metabolism of terpenoids and polyketides	A09100 Metabolism	6	26	512	19133	5.2e-05	8.62365	[XP_024926908.1, XP_015873261.1, XP_024926913.1, XP_015873264.1, XP_024926911.1, XP_024926910.1]	0.000572
Amino acid metabolism	A09100 Metabolism	7	26	946	19133	0.000203	5.44523	[XP_015882508.1, XP_024926908.1, XP_015873261.1, XP_024926913.1, XP_015873264.1, XP_024926911.1, XP_024926910.1]	0.00167545
GTP-binding proteins	A09180 Brite Hierarchies	3	26	171	19133	0.00156787	12.9103	[XP_015871630.1, XP_015871675.1, XP_015868993.1]	0.010348
Cyanoamino acid metabolism	A09100 Metabolism	3	26	196	19133	0.00231373	11.2635	[XP_015882508.1, XP_015890093.1, XP_015866675.1]	0.0127255
Endocytosis	A09140 Cellular Processes	3	26	362	19133	0.0126498	6.09849	[XP_015868194.1, XP_015900694.1, XP_015867350.1]	0.0596349
Cellular Processes	A09140 Cellular Processes	4	26	777	19133	0.0198035	3.78834	[XP_015873975.1, XP_015868194.1, XP_015900694.1, XP_015867350.1]	0.0816894
Transport and catabolism	A09140 Cellular Processes	4	26	777	19133	0.0198035	3.78834	[XP_015873975.1, XP_015868194.1, XP_015900694.1, XP_015867350.1]	0.0816894
Membrane trafficking	A09180 Brite Hierarchies	6	26	1719	19133	0.02504	2.56853	[XP_015868194.1, XP_015900694.1, XP_015871630.1, XP_015871675.1, XP_015867350.1, XP_015868993.1]	0.082632
Metabolism of other amino acids	A09100 Metabolism	3	26	490	19133	0.0280433	4.50542	[XP_015882508.1, XP_015890093.1, XP_015866675.1]	0.08413
Protein families: signaling and cellular processes	A09180 Brite Hierarchies	8	26	2894	19133	0.0334405	2.03424	[XP_015873975.1, XP_015874800.1, XP_015900694.1, XP_015873872.1, XP_015871630.1, XP_015886224.1, XP_015871675.1, XP_015868993.1]	0.0919613
Glycosylphosphatidylinositol (GPI)-anchored proteins	A09180 Brite Hierarchies	1	26	46	19133	0.0607053	15.9975	[XP_015873975.1]	0.154098
Metabolism	A09100 Metabolism	11	26	5165	19133	0.0661636	1.56723	[XP_015882508.1, XP_024926908.1, XP_015868633.1, XP_015890093.1, XP_015873261.1, XP_024926913.1, XP_015873264.1, XP_024926911.1, XP_015866675.1, XP_015865638.1, XP_024926910.1]	0.155957
Photosynthesis	A09100 Metabolism	1	26	73	19133	0.0946695	10.0806	[XP_015865638.1]	0.208273
Photosynthesis proteins	A09180 Brite Hierarchies	1	26	93	19133	0.119063	7.91274	[XP_015865638.1]	0.245568
Phagosome	A09140 Cellular Processes	1	26	152	19133	0.187399	4.84135	[XP_015873975.1]	0.363775
Oxidative phosphorylation	A09100 Metabolism	1	26	192	19133	0.230797	3.83273	[XP_015865638.1]	0.423128
Transporters	A09180 Brite Hierarchies	3	26	1242	19133	0.236556	1.7775	[XP_015874800.1, XP_015873872.1, XP_015886224.1]	0.410861
Peptidases and inhibitors	A09180 Brite Hierarchies	2	26	728	19133	0.260163	2.02166	[XP_015873975.1, XP_024927092.1]	0.429269
Amino sugar and nucleotide sugar metabolism	A09100 Metabolism	1	26	281	19133	0.319508	2.61881	[XP_015868633.1]	0.502083
Cytochrome P450	A09180 Brite Hierarchies	1	26	322	19133	0.356983	2.28536	[XP_015882508.1]	0.535474
Chaperones and folding catalysts	A09180 Brite Hierarchies	1	26	462	19133	0.470563	1.59282	[XP_015873975.1]	0.675155
Energy metabolism	A09100 Metabolism	1	26	541	19133	0.525863	1.36023	[XP_015865638.1]	0.723061
Ribosome biogenesis	A09180 Brite Hierarchies	1	26	623	19133	0.577372	1.1812	[XP_015871427.1]	0.762131
Protein families: metabolism	A09180 Brite Hierarchies	5	26	3801	19133	0.610264	0.968014	[XP_015873975.1, XP_015882508.1, XP_015886843.1, XP_024927092.1, XP_015865638.1]	0.774566
Transcription factors	A09180 Brite Hierarchies	1	26	769	19133	0.656062	0.956937	[XP_015873253.1]	0.801853
Protein kinases	A09180 Brite Hierarchies	1	26	937	19133	0.729209	0.785362	[XP_015886843.1]	0.859425
Exosome	A09180 Brite Hierarchies	1	26	954	19133	0.735715	0.771368	[XP_015900694.1]	0.837193
Brite Hierarchies	A09180 Brite Hierarchies	17	26	13957	19133	0.861264	0.896327	[XP_015873975.1, XP_015874800.1, XP_015868194.1, XP_015900694.1, XP_024927092.1, XP_015873872.1, XP_015871630.1, XP_015871675.1, XP_015867350.1, XP_015882508.1, XP_015871427.1, XP_015870804.1, XP_015886843.1, XP_015873253.1, XP_015886224.1, XP_015865638.1, XP_015868993.1]	0.94739
Chromosome and associated proteins	A09180 Brite Hierarchies	1	26	1418	19133	0.865129	0.51896	[XP_015870804.1]	0.920944
Protein families: genetic information processing	A09180 Brite Hierarchies	10	26	9216	19133	0.882978	0.798486	[XP_015873975.1, XP_015871427.1, XP_015868194.1, XP_015870804.1, XP_015900694.1, XP_015873253.1, XP_015871630.1, XP_015871675.1, XP_015867350.1, XP_015868993.1]	0.910572
Carbohydrate metabolism	A09100 Metabolism	1	26	1546	19133	0.88832	0.475993	[XP_015868633.1]	0.88832

## Sheet: S6
Table. S6 Primer sequences for RT-PCR and RT-PCR
Primers for mutants	gene name	primer sequences
	LBb1.3	ATTTTGCCGATTTCGGAAC
	iqd10-LP	TGTGTAGCATTAGCCCTCCAC
	iqd10-RP	GCTCAGTTGGTTAGAGCGTTG
	tbl43-LP	TTCTCATATGCCACTAACCGG
	tbl43-RP	CCTGACAGCGAGTACCTCAAG
	fla11-LP	ATTTACCGTTTTGGCCATCTC
	fla11-RP	GTCCTTTTCGCTCAGCTTTTC
	fla12-LP	ACTGGACTTCCATTTTCCCAG
	fla12-RP	CAGCTCGCTGTTTATCAGGTC
Gene primers	gene name	primer sequences
	ZjTBL43F	ATGGAAGCACTAGGCGCCATTGTTG
	ZjTBL43R	GCTTCGAATGAGATCTGCATATAGG
Primers were constructed from the vector	gene name	primer sequences
	ZjTBL43F	GGATCCATGGGGGCTCTTGCAATTGG
	ZjTBL43R	TCTAGAGTTTTGAACGAGAGCTGTATAG
The primers were quantified in real time	gene name	primer sequences
	AtACT-F	ACATTGTGCTCAAGTGGA
	AtACT-R	TCATACTCGGCCTTGGAGAT
	ZjACT-F	AGCCTTCCTGCCAACGAGT
	ZjACT-R	TTGCTTCTCACCCTTGATGC
	ZjTBL43-F	AATGGCAGTCGCTCACTTGT
	ZjTBL43-R	AGTCCAGCTTTAGAACGCGA
	AtTBL43-F	CACAGACCGAAAACAACC
	AtTBL43-R	TCAATCCACTTAGCCCAA
	ZjFLA11-F	AAGCTGGCGGATTCAGTGTT
	ZjFLA11-R	ATTGAGAAGGCCCGGTTTGA
	ZjFLA12-F	GCCCTCTCCAGTGAACAACA
	ZjFLA12-R	GGTGCTTCCGGTGGATGTAA
	ZjFLA11-LIKE-F	GAATACCCCCTCAACATC
	ZjFLA11-LIKE-R	GCCCTGGGAGCAAAAATA
	ZjFLA12-LIKE-F	CAAACAGTGAGCAACCCG
	ZjFLA12-LIKE-R	GCAAAAATGCCAAGAGGA
	AtIQD10-F	GCTTACCGTAGAAGTCGCTGT
	AtIQD10-R	AGTGCAGTCGAGGTTTGGTT
